# Supplementary material for: A Microfluidic-Based Sensing Platform for Rapid Quality Control on Target Cells from Bioreactors
Source: Sensors (Basel). 2024 Nov 16;24(22):7329. doi: 10.3390/s24227329 (PMC11598262; doi:10.3390/s24227329)
Supplement: Supplementary file 1 [file sensors-24-07329-s001.zip]

Archive with 1 entries (1 files):
- sensors-3301842-supplementary.pdf
